# Supplementary material for: Rapid Determination of Selected PFAS in Textiles Entering the Waste Stream
Source: Toxics. 2023 Jan 6;11(1):55. doi: 10.3390/toxics11010055 (PMC9860823; doi:10.3390/toxics11010055)
Supplement: Supplementary file 1 [file toxics-11-00055-s001.zip]

Archive with 1 entries (1 files):
- toxics-2084119-supplementary.pdf
